# Supplementary material for: Antimicrobial Susceptibility and Genetic Prevalence of Extended-Spectrum β-Lactamases in Gram-Negative Rods Isolated from Clinical Specimens in Pakistan
Source: Antibiotics (Basel). 2022 Dec 24;12(1):29. doi: 10.3390/antibiotics12010029 (PMC9854846; doi:10.3390/antibiotics12010029)
Supplement: Supplementary file 1 [file antibiotics-12-00029-s001.zip]

Archive with 1 entries (1 files):
- antibiotics-1975218-supplementary.xlsx
