# Supplementary material for: Antimicrobial Susceptibility and Genetic Prevalence of Extended-Spectrum β-Lactamases in Gram-Negative Rods Isolated from Clinical Specimens in Pakistan
Source: Antibiotics (Basel). 2022 Dec 24;12(1):29. doi: 10.3390/antibiotics12010029 (PMC9854846; doi:10.3390/antibiotics12010029)
Supplement: Supplementary file 1 [file antibiotics-12-00029-s001.zip › antibiotics-1975218-supplementary.xlsx]

## Sheet: Main
	Gram Negative Bacteria (E.coli, Kleibsiella spp, Proteus spp)
Sr. No	ID. No	Entery	SRI	Bacteria	Age (Y)	Gender	Ward	Source	MDR	DNA Extraction	PCR	CTX-M	OXA	TEM	SHV	AMP	AMC	TZP	CTX	CAZ	MEM	IPM	G	AK	NA	NOR	CIP	SXT	F	SCF	FOS
1	12	U-8707	2200939071	E. coli	70	M	OPD	Urine	ESBLs	Ok	PCR-7b	+	-	+	-	R	R	S	R	R	S	S	R	S	R	R	R	R	R	S	S
2		U-632	2200976111	E. coli	58	M	Nephrology	Urine	ESBLs			+	-	-	-	R	R	R	R	R	R	R	S	S	R	R	R	R	I	R	S	R
3		U-631	2200976110	E. coli	18	M	Nephrology	Urine	ESBLs			+	-	+	-	R	R	S	R	R	S	S	R	S	R	S	S	S	R	S	S	R
4		U-673	2200977060	E. coli	71	F	ICU	Urine	ESBLs			+	-	-	-	R	R	S	R	R	S	S	S	S	R	R	R	R	S	S	S	R
5		U-674	2200977151	E. coli	65	F	Nephrology	Urine	ESBLs			+	-	-	-	R	R	S	R	R	S	S	S	S	R	S	S	R	S	S	S	R
6		U-691	7201508547	K. spp	41	M	OPD	Urine	ESBLs			+	-	-	-	R	R	S	R	R	R	S	S	S	S	S	S	R	R	S	S	R
7		U-717	2200978359	E. coli	60	M	Nephrology	Urine	ESBLs			+	-	-	-	R	R	S	R	R	S	S	R	S	R	R	R	R	S	S	S	R
8		U-713	2200978280	E. coli	66	F	Urology	Urine	ESBLs			+	+	+	-	R	R	S	R	R	S	S	R	S	R	R	R	R	S	S	S	R
9		U-703	2200977851	K. spp	27	F	ICU	Urine	ESBLs			+	+	+	-	R	R	R	R	R	R	R	R	S	R	R	R	R	R	R	S	R
10		U-715	2200978285	E. coli	47	F	Nephrology	Urine	ESBLs			+	+	-	-	R	R	R	R	R	R	R	R	S	R	R	R	R	R	R	S	R
11		U-716	2200978296	E. coli	67	M	Urology	Urine	ESBLs			+	-	-	-	R	R	R	R	R	R	R	S	S	R	R	R	R	S	R	S	R
12		B-2541	7201505221	Acinetobacter spp.	46	F	OPD	Blood	ESBLs			+	-	-	-	R	R	R	R	R	R	R	R	R	R	R	R	R	R	R	R	R
13		U-691	7201508547	K. spp	41	M	OPD	Urine	ESBLs			+	-	-	-	R	R	S	R	R	R	S	S	S	S	S	S	R	R	S	S	R
14	13	U-8708	2200939114	E. coli	77	F	OPD	Urine	ESBLs	++	PCR-5	+	-	+	-	R	R	S	R	R	S	S	S	S	R	R	R	R	S	S	S
15	14	U-8728	7201462031	E. coli	72	F	ER	Urine	ESBLs	++	PCR-5	+	+	-	-	R	R	S	R	R	S	S	R	S	R	R	R	R	S	S	S
16	15	U-8737	2200940128	E. coli	54	M	ER	Urine	ESBLs	Ok	PCR-7b	+	-	+	-	R	R	R	R	R	S	S	S	S	R	R	S	S	R	S	S
17	16	U-8857	2200945901	E. coli	19	M	Nephrology	Urine	ESBLs	++	PCR-5	+	-	+	-	R	R	S	R	R	S	S	R	S	R	R	R	R	S	S	S
18	18	U-1775	2200531038	K. spp	18	F	Urology	Urine	ESBLs	Ok	PCR-7b	+	-	+	-	R	R	S	R	R	S	S	S	S	R	R	R	R	S	S	S
19	22	U-8957	2200949173	E. coli	40	F	OPD	Urine	ESBLs	++	PCR-5	+	-	-	-	R	R	S	R	R	S	S	R	S	R	R	R	R	S	S	S
20	23	U-8964	7201473381	E. coli	2	F	OPD	Urine	ESBLs	++	PCR-5	+	-	-	-	R	R	S	R	R	S	S	R	S	R	R	R	R	S	S	S
21	24	U-10063	2200955649	K. spp	31	F	OPD	Urine	ESBLs	Ok	PCR-7b	+	-	+	-	R	R	S	R	R	S	S	S	S	S	S	S	S	S	S	S
22	25	u-10047	2200954863	E. coli	83	M	OPD	Urine	ESBLs	++	PCR-5	+	-	+	-	R	R	S	R	R	S	S	S	S	R	R	R	R	S	S	S
23	29	U-10076	2200955949	K. spp	81	M	OPD	Urine	ESBLs	Ok	PCR-7b	+	-	+	-	R	R	S	R	R	S	S	R	S	R	S	S	R	S	S	S
24	32	U-10086	2200956514	K. spp	59	F	OPD	Urine	ESBLs	Ok	PCR-7b	+	-	+	-	R	R	R	R	R	R	R	S	S	R	S	R	R	S	R	R
25	34	u-10084	2200956212	E. coli	73	M	Nephrology	Urine	ESBLs	Ok	PCR-7b	+	+	-	-	R	R	R	R	R	R	R	S	S	R	R	R	R	R	R	S
26	35	U-10089	2200956742	E. coli	71	M	OPD	Urine	ESBLs	Ok	PCR-7b	+	+	+	-	R	R	S	R	R	S	S	R	S	R	R	R	R	R	S	S
27	38	U-23	7201482025	E. coli	67	F	OPD	Urine	ESBLs	Ok	PCR-7b	+	+	+	-	R	R	R	R	R	R	R	R	R	R	R	R	R	S	R	S
28	39	U-27	7201482120	K. spp	71	M	OPD	Urine	ESBLs	Ok	PCR-7b	-	+	-	-	R	R	R	R	R	R	R	R	R	R	R	R	R	R	R	I
29	40	U-1929	2200537350	E. coli	59	M	Nephrology	Urine	ESBLs	+	PCR-4	+	-	+	-	R	R	R	R	R	R	R	R	S	R	R	R	R	S	R	S
30	41	U-1932	2200537533	E. coli	6	F	OPD	Urine	ESBLs	++	PCR-4	-	-	-	-	R	S	S	S	S	S	S	S	S	R	R	R	S	S	S	S
31	44	U-1952	2200537930	K. spp	80	M	OPD	Urine	ESBLs	++	PCR-4	+	+	+	-	R	R	R	R	R	R	R	S	S	R	R	R	R	S	R	S
32	45	R-3008	2200956840	K. spp	45	F	Nephrology	CVC Tip	ESBLs	Ok	PCR-7b	+	+	+	-	R	R	R	R	R	R	R	R	R	R	R	R	R	R	R	I
33	46	U-1964	2200538627	E. coli	86	M	Urology	Urine	ESBLs	++	PCR-4	-	+	-	-	R	R	R	R	R	I	R	S	S	R	R	R	S	S	S	S
34	47	U-1968	2200538700	E. coli	55	F	Nephrology	Urine	ESBLs	+	PCR-4	+	+	-	-	R	R	S	R	R	S	S	R	S	R	R	R	R	S	S	S
35	48	U-1975	2200539161	K. spp	12	M	Urology	Urine	ESBLs	+++	PCR-4	+	-	-	-	R	R	S	R	R	S	S	R	S	R	R	R	R	S	S	S
36	49	R-3007	7201481163	K. spp	55	F	OPD	Tracheal aspirate	ESBLs	Ok	PCR-7b	+	-	+	+	R	R	S	R	R	S	S	S	S	R	R	R	R	S	S	S
37	51	R-570	2200538628	K. spp	63	M	Urology	Tracheal aspirate	ESBLs	++	PCR-4	+	-	-	+	R	R	R	R	R	R	R	R	R	R	R	R	S	R	R	R
38	53	U-1987	2200539444	K. spp	70	M	OPD	Tracheal aspirate	ESBLs	++	PCR-4	+	+	-	-	R	R	R	R	R	R	R	R	R	R	R	R	R	R	R	S
39	54	U-1994	2200539806	E. coli	25	F	Nephrology	Tracheal aspirate	ESBLs	+	PCR-4	+	-	+	-	R	R	S	R	R	S	S	S	S	I	S	S	R	S	S	S
40	55	U-1996	2200539992	K. spp	19	M	OPD	Tracheal aspirate	ESBLs	+++	PCR-4	+	-	-	-	R	R	R	R	R	R	R	R	R	R	R	R	R	R	R	S
41	56	U-1998	2200957082	E. coli	70	M	ER	Tracheal aspirate	ESBLs	Ok	PCR-7b	-	-	+	-	R	R	R	R	R	R	S	S	R	R	R	R	R	S	S	S
42	62	U-9057	2200952098	E. coli	14	F	OPD	Tracheal aspirate	ESBLs	Ok	PCR-7b	+	-	+	-	R	R	S	R	R	S	S	S	S	S	S	S	R	S	S	S
43	64	U-9082	2200542755	E. coli	36	F	Nephrology	Urine	ESBLs	Ok	PCR-7b	+	-	+	-	R	R	R	R	R	R	R	R	R	R	R	R	R	S	R	S
44	65	U-9070	2200952331	E. coli	15	F	OPD	Urine	ESBLs	Ok	PCR-7b	+	-	+	-	R	R	S	R	R	S	S	R	S	R	R	R	R	S	S	S
45	66	R-575	2200543999	E. coli	53	M	Nephrology	PUS	ESBLs	+	PCR-5	+	-	+	-	R	R	S	R	R	S	S	R	S	R	R	R	R	S	S	S
46	70	U-2077	2200543899	K. spp	63	M	ER	Urine	ESBLs	+	PCR-4	+	+	-	-	R	R	R	R	R	R	R	R	R	R	R	R	R	R	R	S
47	71	U-2157	2200867643	K. spp	65	M	ICU	Urine	ESBLs	+	PCR-4	+	+	-	-	R	R	R	R	R	R	R	R	S	R	R	R	R	R	R	S	R
48	72	U-2158	2200867648	E. coli	53	M	ICU	Urine	ESBLs	+++	PCR-4	+	+	+	-	R	R	S	R	R	S	S	S	S	R	R	R	S	S	S	S
49	73	U-2160	2200867715	E. coli	23	F	Urology	Urine	ESBLs	++	PCR-4	+	+	-	+	R	R	S	R	R	S	S	S	S	R	R	R	R	R	S	S	R
50	74	U-2159	2200867714	E. coli	60	M	Nephrology	Urine	ESBLs	++	PCR-4	+	+	-	+	R	R	R	R	R	S	S	R	R	R	R	R	R	R	R	R	R
51	75	RU-5664	2200867980	K. spp	41	M	Urology	Urine	ESBLs	+	PCR-4	+	-	+	-	R	R	S	R	R	S	S	R	R	R	R	R	R	R	R	R
52	76	U-4155	2200594068	E. coli	61	M	OPD	Urine	ESBLs	+	PCR-4	+	-	+	-	R	R	S	R	R	S	S	S	S	R	R	R	R	S	S	S
53	77	U-4158	2200594774	E. coli	80	M	OPD	Urine	ESBLs	+	PCR-4	+	+	-	+	R	R	S	R	R	S	S	S	S	R	R	R	R	S	S	S
54	78	U-4166	2200594977	E. coli	58	F	OPD	Urine	ESBLs	+	PCR-4	+	+	+	+	R	R	S	R	R	S	S	S	I	R	R	R	R	S	S	S
55	79	U-4181	2200595621	K. spp	2	F	Urology	Urine	ESBLs	Ok	PCR-7b	+	-	+	-	R	R	S	R	R	S	S	R	S	R	R	R	R	R	I	S
56	81	U-4184	2200595729	E. coli	41	M	Nephrology	Urine	ESBLs	++	PCR-4	+	+	+	-	R	R	R	R	R	S	S	R	S	R	R	R	R	S	S	S
57	82	U-4185	2200595767	K. spp	60	M	Urology	Urine	ESBLs	+++	PCR-4	+	+	-	-	R	R	S	R	R	S	S	S	S	R	R	R	R	S	S	S
58	83	U-4188	2200596159	E. coli	52	F	OPD	Urine	ESBLs	+	PCR-4	+	-	+	-	R	R	S	R	R	S	S	R	S	R	R	R	R	S	S	S
59	84	U-4189	2200596201	K. spp	50	M	OPD	Urine	ESBLs	+	PCR-4	+	-	+	-	R	R	R	R	R	R	R	R	R	R	R	R	S	I	R	I
60	87	R-2149	7201458109	K. spp	50	M	OPD	Sputum	ESBLs	Ok	PCR-7b	+	-	+	-	R	R	S	R	R	S	S	S	S	S	S	S	S	S	S	S
61	90	U-8613	2200935750	E. coli	59	F	OPD	Urine	ESBLs	Ok	PCR-7b	+	-	+	-	R	R	S	R	R	S	S	S	S	R	R	R	R	R	S	S
62	95	U-4220	2200597862	K. spp	27	M	Urology	Urine	ESBLs	++++	PCR-4	-	-	-	-	R	S	R	S	S	R	R	R	R	R	R	R	S	R	R	R
63	97	U-8604	2200935180	E. coli	55	F	Urology	Urine	ESBLs	Ok	PCR-7b	+	-	+	-	R	R	S	R	R	S	S	S	S	S	S	S	R	R	S	S
64	99	R-2155	7201458344	K. spp	35	F	OPD	Bronchial Aspirate	ESBLs	Ok	PCR-7b	-	-	+	-	R	R	S	R	R	S	S	S	S	S	S	S	S	S	S	S
65	100	U-8621	2200936100	E. coli	56	M	OPD	Urine	ESBLs	Ok	PCR-7b	+	+	+	-	R	R	S	R	R	S	S	S	R	R	R	R	R	S	S	S
66	101	U-8622	2200936104	E. coli	27	F	Nephrology	Urine	ESBLs	Ok	PCR-7b	+	-	+	-	R	R	R	R	R	R	R	R	R	R	R	R	R	R	R	S
67	102	U-8644	2200936888	E. coli	47	F	Urology	Urine	ESBLs	Ok	PCR-7b	+	-	+	-	R	R	S	R	R	S	S	S	S	R	R	S	R	S	S	S
68	103	U-185	7201488052	E. coli	68	M	OPD	Urine	ESBLs	++	PCR-5	+	-	+	-	R	R	S	R	R	S	S	S	S	I	S	S	R	S	S	S
69	105	U-162	2200960967	E. coli	5	F	Urology	Urine	ESBLs	++	PCR-5	+	+	-	-	R	R	S	R	R	S	S	S	S	R	R	R	R	S	S	S
70	107	U-182	2200961987	E. coli	12	F	Urology	Urine	ESBLs	++	PCR-5	+	-	-	-	R	R	I	R	R	S	S	S	S	R	S	S	S	S	I	S
71	108	U-108	7201029181	E. coli	75	M	OPD	Urine	ESBLs	++	PCR-5	+	-	+	-	R	R	S	R	R	S	S	S	S	R	R	R	R	S	R	S
72	109	U-180	2200961985	E. coli	34	F	Nephrology	Urine	ESBLs	++	PCR-5	+	-	-	-	R	R	S	R	R	S	S	S	S	R	R	R	R	S	S	S
73	110	U-138	7201103228	K. spp	30	M	OPD	Urine	ESBLs	++	PCR-5	+	-	+	-	R	R	S	R	R	R	R	S	S	S	S	S	R	R	S	R	R
74	113	U-211	2200962756	E. coli	66	M	OPD	Urine	ESBLs	++	PCR-5	+	+	-	-	R	R	S	R	R	S	S	R	S	R	R	R	R	S	S	S	R
75	114	U-210	2200962745	E. coli	71	M	Urology	Urine	ESBLs	++	PCR-5	+	+	-	-	R	R	S	R	R	S	S	R	S	R	R	R	S	R	S	S	R
76	117	U-158	7201106328	E. coli	51	M	ER	Urine	ESBLs	++	PCR-5	+	-	+	-	R	R	S	R	R	S	S	R	S	R	R	R	R	S	R	S	R
77	118	U-275	7201491659	E. coli	27	F	OPD	Urine	ESBLs	Ok	PCR-6	+	-	+	+	R	R	S	R	R	S	R	S	S	R	S	S	R	S	S	S	R
78	120	U-289	2200965205	E. coli	30	F	Nephrology	Urine	ESBLs	Ok	PCR-6	+	-	+	+	R	R	S	R	R	S	S	S	S	R	R	R	R	R	S	S	R
79	121	U-304	2200966072	E. coli	58	F	OPD	Urine	ESBLs	Ok	PCR-6	+	-	+	+	R	R	S	R	R	S	S	R	S	R	R	R	R	S	S	S	R
80	122	R-3043	2200960347	E. coli	74	M	Urology	PUS	ESBLs	++	PCR-5	+	-	-	-	R	R	R	R	R	S	S	R	S	R	R	R	R	S	R	S	R
81	131	U-308	2200966168	E. coli	56	M	Urology	Urine	ESBLs	Ok	PCR-6	+	+	+	-	R	R	S	R	R	S	R	R	S	R	R	R	R	R	S	S	R
82	138	U-343	2200967210	E. coli	10	F	Urology	Urine	ESBLs	Ok	PCR-6	+	-	+	-	R	R	S	R	R	S	S	I	S	R	S	S	R	R	S	S	R
83	140	U-345	2200967214	K. spp	12	M	Urology	Urine	ESBLs	Ok	PCR-6	-	+	-	-	R	R	S	R	R	S	R	R	R	R	I	R	R	S	S	S	R
84	141	U-359	2200968141	E. coli	61	F	OPD	Urine	ESBLs	Ok	PCR-6	+	-	+	+	R	R	S	R	R	S	S	S	S	R	R	R	R	S	S	S	R
85	142	U-364	7201495393	E. coli	42	F	OPD	Urine	ESBLs	Ok	PCR-6	+	+	-	-	R	R	S	R	R	R	S	S	S	R	R	R	R	S	S	S	R
86	143	U-402	2200964988	E. coli	42	M	Urology	Urine	ESBLs	Ok	PCR-6	+	-	+	-	R	R	S	R	R	S	S	R	S	R	R	R	R	S	S	S	R
87	144	RU-5663	22190036454	E. coli	57	F	Nephrology	Urine	ESBLs	++++	PCR-4	+	-	+	-	R	R	S	R	R	S	S	S	S	R	R	R	R	S	S	S	R
88	145	RU-5657	7201370319	E. coli	57	M	OPD	Urine	ESBLs	++++	PCR-4	+	+	-	-	R	R	R	R	R	R	R	R	R	R	R	R	R	R	R	S	R
89	146	U-7078	2200691843	K. spp	25	F	Nephrology	Urine	ESBLs	Ok	PCR-7b	+	+	+	-	R	R	R	R	R	R	R	R	S	R	R	R	R	S	R	S	R
90	147	U-7088	2200692236	E. coli	75	M	Nephrology	Urine	ESBLs	+++	PCR-4	+	-	-	-	R	R	S	R	R	S	S	S	S	R	R	R	R	S	S	S	R
91	149	U-7176	2200696066	E. coli	41	F	OPD	Urine	ESBLs	+++	PCR-4	+	-	+	-	R	R	S	R	R	S	S	S	S	R	R	R	R	S	S	S	R
92	152	U-7192	2200696420	Acinetobacter spp.	30	M	Nephrology	Urine	ESBLs	+++	PCR-4	+	-	+	-	R	R	R	R	R	R	R	R	R	R	R	R	R	R	I	R	R
93	154	U-7197	2200697116	E. coli	31	M	Nephrology	Urine	ESBLs	++++	PCR-4	+	+	-	-	R	R	S	R	R	S	S	R	I	R	R	R	R	S	S	S	R
94	155	U-7211	2200697548	E. coli	56	M	ER	Urine	ESBLs	+++	PCR-4	+	+	+	-	R	R	S	R	R	S	S	S	R	R	R	R	S	S	S	S	R
95	156	U-7225	2200698479	E. coli	8	M	OPD	Urine	ESBLs	+++	PCR-4	+	-	+	-	R	R	S	R	R	S	S	S	S	R	R	R	R	S	S	S	R
96	157	U-7234	2200698530	E. coli	51	F	ER	Urine	ESBLs	+++	PCR-4	+	+	-	-	R	R	S	R	R	S	S	R	S	R	R	R	R	S	S	S	R
97	159	RU-946	7201148220	E. coli	48	M	OPD	Urine	ESBLs	+++	PCR-4	+	-	+	-	R	R	S	R	R	S	S	S	S	R	R	R	R	S	S	S	R
98	160	RU-956	7201151618	K. spp	55	F	OPD	Urine	ESBLs	+	PCR-4	+	-	+	-	R	R	S	R	R	S	S	S	S	R	R	S	R	S	S	S	R
99	161	RU-966	7201152316	E. coli	53	F	ER	Urine	ESBLs	++++	PCR-4	+	-	+	-	R	R	S	R	R	S	S	S	S	R	R	R	S	S	S	S	R
100	162	RU-968	7201153339	E. coli	41	F	OPD	Urine	ESBLs	+	PCR-5	+	-	+	-	R	R	S	R	R	S	S	S	S	S	S	S	S	S	S	S	R
101	163	RU-980	7201154764	E. coli	73	M	ER	Urine	ESBLs	+++	PCR-4	+	+	-	-	R	R	S	R	R	S	S	S	S	R	R	R	R	S	S	S	R
102	165	RB-1053	7201152269	E. coli	53	M	ER	Blood	ESBLs	+++++	PCR-4	+	-	+	-	R	R	S	R	R	S	S	S	S	R	R	R	S	R	S	S	R
103	170	U-7281	2200701132	K. spp	66	M	ER	Urine	ESBLs	+	PCR-4	+	+	-	-	R	R	S	R	R	S	S	S	S	R	S	S	R	S	S	S	R
104	171	R-3094	2200968167	E. coli	26	F	Nephrology	PUS	ESBLs	Ok	PCR-6	+	-	+	-	R	R	S	R	R	S	S	S	S	S	S	S	S	S	S	S	S
105	172	R-3096	2200968203	E. coli	50	F	Urology	PUS	ESBLs	Ok	PCR-6	+	+	-	-	R	R	S	R	R	S	S	R	I	R	R	S	R	S	S	S	R
106	174	R-4007	7201495058	E. coli	54	F	OPD	PUS	ESBLs	Ok	PCR-6	+	+	-	+	R	R	S	R	R	S	S	S	S	R	R	R	R	R	S	S	R
107	175	R-4073	2200974975	K. spp	24	F	Nephrology	CVC TIP	ESBLs		PCR-7b	+	+	+	+	R	R	R	R	R	R	R	R	S	R	R	R	R	R	R	R	R
108	176	U-7317	2200702968	E. coli	33	M	OPD	Urine	ESBLs	Ok	PCR-7b	+	+	+	-	R	R	S	R	R	S	S	R	S	R	R	R	R	S	R	S	R
109	177	RU-1040	7201159937	E. coli	67	M	OPD	Urine	ESBLs	++	PCR-4	+	+	-	-	R	R	S	R	R	S	S	R	S	R	R	R	R	S	S	S	R
110	179	U-437	2200971120	E. coli	11	F	OPD	Urine	ESBLs	OK	PCR-7a	+	-	+	-	R	R	S	R	R	S	S	S	S	R	R	R	R	S	S	S	R
111	181	R-827	2200702536	Acinetobacter spp.	30	F	Nephrology	CVC TIP	ESBLs	++	PCR-4	+	-	-	-	R	R	R	R	R	R	R	R	R	R	R	R	R	R	R	R	R
112	182	RR-661	7201158511	E. coli	70	M	OPD	Sputum	ESBLs	+	PCR-4	+	-	+	-	R	R	S	R	R	S	S	S	S	R	R	S	S	R	S	R	R
113	185	U-462	7201499029	E. coli	66	F	OPD	Urine	ESBLs	Ok	PCR-7a	+	-	+	-	R	R	S	R	R	S	S	R	S	R	R	R	R	R	S	R	R
114	188	RR-668	7201159575	E. coli	38	M	OPD	Others	ESBLs	+++	PCR-4	+	-	-	-	R	R	S	R	R	S	S	S	S	R	R	S	R	S	R	S
115	189	U-469	7201499354	E. coli	35	F	OPD	Urine	ESBLs	Ok	PCR-7a	+	-	+	-	R	R	S	R	R	S	S	S	S	R	R	R	R	S	S	S	R
116	190	U-487	2200972130	K. spp	69	M	OPD	Urine	ESBLs	Ok	PCR-7a	+	+	-	-	R	R	S	R	R	S	S	S	I	R	R	R	R	R	S	S	R
117	191	U-489	2200972388	E. coli	51	M	OPD	Urine	ESBLs	Ok	PCR-7a	+	-	+	+	R	R	S	R	R	S	S	S	S	R	R	R	R	S	I	S	R
118	192	U-490	2200972408	E. coli	76	M	OPD	Urine	ESBLs	Ok	PCR-7a	+	-	+	-	R	R	R	R	R	S	S	S	S	R	R	R	R	S	S	S	R
119	193	U-505	2200971534	E. coli	24	F	Nephrology	Urine	ESBLs	Ok	PCR-7a	+	+	-	-	R	R	R	R	R	R	R	S	S	S	R	S	R	S	R	S	R
120	194	U-560	2200974236	E. coli	15	F	OPD	Urine	ESBLs	Ok	PCR-7a	+	-	+	+	R	R	S	R	R	S	S	R	S	R	S	S	R	S	S	S	R
121	196	U-562	7201502874	E. coli	22	F	OPD	Urine	ESBLs	Ok	PCR-7a	+	+	-	-	R	R	S	R	R	S	S	R	S	R	R	R	R	S	S	S	R
122	214	U-583	2200974642	K. spp	69	F	Nephrology	Urine	ESBLs	Ok	PCR-7a	+	-	+	-	R	R	S	R	R	S	S	S	S	R	S	S	R	S	S	S	R
123	215	U-585	2200974644	E. coli	62	F	Nephrology	Urine	ESBLs	Ok	PCR-7a	+	+	+	+	R	R	R	R	R	R	R	R	R	R	R	R	R	R	R	S	R
124	217	U-590	7201504437	K. spp	1	M	OPD	Urine	ESBLs	Ok	PCR-7a	+	+	+	+	R	R	R	R	R	R	R	R	R	R	R	R	R	R	R	S	R
125	218	R-4019	7201498095	E. coli	1	F	OPD	Urine	ESBLs	Ok	PCR-7b	-	+	+	-	R	R	S	R	R	S	S	R	S	R	R	R	R	S	R	S	R
126	219	U-7465	2200709702	E. coli	50	M	ER	Urine	ESBLs	+	PCR-5	+	-	+	+	R	R	S	R	R	S	S	S	S	R	R	R	R	S	S	S	R
127	222	U-7489	2200711431	E. coli	76	M	Nephrology	Urine	ESBLs	++	PCR-4	+	+	-	-	R	R	S	R	R	S	S	S	S	R	R	R	R	S	S	S	R
128	223	U-7490	2200711432	E. coli	86	M	Nephrology	Urine	ESBLs	+	PCR-4	+	+	-	-	R	R	S	R	R	S	S	R	S	R	R	R	R	S	S	S	R
129	224	U-7493	2200711449	K. spp	18	F	ER	Urine	ESBLs	++	PCR-4	+	+	+	-	R	R	S	R	R	S	S	S	S	R	R	R	R	S	S	S	R
130	228	B-4029	2200710621	E. coli	86	M	Nephrology	Blood	ESBLs	Ok	PCR-7b	+	+	+	-	R	R	S	R	R	S	S	S	S	R	R	R	S	S	R	S
131	234	U-7515	2200712421	K. spp	57	M	Urology	Urine	ESBLs	+	PCR-5	+	+	-	-	R	R	S	R	R	S	S	R	S	R	R	R	R	R	S	S	R
132	235	RU-1119	7201170230	E. coli	45	M	OPD	Urine	ESBLs	+++	PCR-4	+	-	+	-	R	R	S	R	R	S	S	S	S	I	R	S	R	S	S	S	R
133	236	U-7690	2200720701	E. coli	58	M	OPD	Urine	ESBLs	++	PCR-4	+	-	+	-	R	R	S	R	R	S	S	S	S	R	R	R	R	S	S	S	R
134	237	R-4064	2200974402	K. spp	26	F	Nephrology	CVC TIP	ESBLs	Ok	PCR-7a	+	+	+	+	R	R	R	R	R	R	R	S	S	R	R	R	R	R	R	R	R
135	238	R-4065	7201503652	K. spp	1	M	OPD	Tracheal aspirate	ESBLs	Ok	PCR-7a	+	-	+	+	R	R	R	R	R	R	R	S	I	R	R	R	R	R	R	I	R
136	239	U-7648	2200718417	K. spp	77	F	ER	Urine	ESBLs	+	PCR-4	+	+	+	-	R	R	R	R	R	R	R	R	R	R	R	R	R	R	R	R	R	MDR
137	245	B-4115	2200719957	K. spp	77	F	Nephrology	Blood	ESBLs	+	PCR-5	+	+	+	+	R	R	R	R	R	R	R	R	R	R	R	R	R	R	R	R	R	MDR
138	247	U-7696	2200720912	K. spp	65	F	Urology	Urine	ESBLs	++	PCR-4	+	+	-	-	R	R	I	R	R	S	S	S	S	R	R	R	R	S	S	S	R
139	248	U-7699	2200721051	E. coli	40	F	Nephrology	Urine	ESBLs	+	PCR-5	+	+	+	+	R	R	R	R	R	R	R	S	S	R	R	R	R	S	R	S	R
140	251	B-4122	2200720112	E. coli	33	F	Nephrology	Blood	ESBLs	++++	PCR-6	+	-	+	-	R	R	S	R	R	S	S	S	S	R	R	R	R	S	R	S	R
141	258	U-7662	2200719046	K. spp	69	M	Nephrology	Urine	ESBLs	+++	PCR-6	+	-	+	-	R	R	R	R	R	R	R	R	R	R	R	R	R	I	R	S	.COM	MDR
142	260	U-7850	2200726916	Proteus spp.	62	M	Nephrology	Urine	ESBLs	+	PCR-4	-	-	+	-	R	R	S	R	R	S	S	R	S	R	R	R	R	R	S	R	R
143	263	U-7813	2200725270	E. coli	63	F	OPD	Urine	ESBLs	+	PCR-4	-	+	-	-	R	R	S	R	R	S	S	S	S	R	R	R	R	S	S	S	R
144	271	U-7823	2200725535	E. coli	71	F	OPD	Urine	ESBLs	+	PCR-6	+	-	+	-	R	R	S	R	R	S	S	R	S	R	R	R	R	R	R	S	R
145	279	U-7899	2200729758	E. coli	50	F	OPD	Urine	ESBLs	++++	PCR-6	+	-	-	-	R	R	S	R	R	S	S	S	S	S	S	R	R	S	S	S	R
146	280	U-7761	2200723313	E. coli	7	M	OPD	Urine	ESBLs	++++	PCR-4	+	-	-	-	R	R	R	R	R	S	S	S	S	R	R	R	S	S	S	S	R
147	285	U-7895	2200729554	E. coli	51	M	OPD	Urine	ESBLs	+++	PCR-5	+	-	-	+	R	R	R	R	R	R	R	S	S	R	R	R	R	I	R	R	R
148	286	RU-1363	7201185589	E. coli	23	F	OPD	Urine	ESBLs	+	PCR-5	+	-	+	-	R	R	R	R	R	R	R	S	S	R	R	R	R	S	R	S	R
149	288	U-7774	2200723834	E. coli	4	M	Urology	Urine	ESBLs	+	PCR-5	+	-	+	-	R	R	R	R	R	R	R	R	R	R	R	R	R	I	R	S	R
150	289	U-7776	2200723841	E. coli	39	M	Urology	Urine	ESBLs	+++	PCR-5	+	-	-	-	R	R	R	R	R	R	R	S	S	R	R	R	R	S	R	S	R
151	290	R-4029	7201499840	Proteus spp.	67	M	OPD	Bronchial Aspirate	ESBLs	Ok	PCR-7a	+	-	+	+	R	R	S	R	R	S	S	S	S	R	R	R	R	S	S	S	R
152	291	RU-1425	7201191010	E. coli	65	M	ER	Urine	ESBLs	++++	PCR-5	+	+	+	-	R	R	S	R	R	S	S	R	S	R	R	R	R	S	S	S	R
153	292	U-7900	2200729759	K. spp	36	M	OPD	Urine	ESBLs	++	PCR-5	+	-	+	+	R	R	R	R	R	R	R	R	R	R	R	R	R	R	R	S	R
154	293	U-7770	2200723671	E. coli	8	F	Urology	Urine	ESBLs	+++	PCR-5	+	-	+	+	R	R	S	R	R	S	S	S	S	S	S	S	R	S	S	S	R
155	294	R-4039	7201501047	Acinetobacter spp.	1	M	OPD	Bronchial Aspirate	ESBLs	Ok	PCR-7a	+	-	+	-	R	R	R	R	R	R	R	S	S	S	S	S	R	S	R	S	R
156	298	U-7971	2200731958	E. coli	47	M	Urology	Urine	ESBLs	++	PCR-5	+	-	+	+	R	R	R	R	R	R	R	S	S	R	R	R	R	S	R	S	R
157	299	U-7974	2200731961	K. spp	6	M	Urology	Urine	ESBLs	+	PCR-5	+	-	+	+	R	R	R	R	R	R	R	R	R	R	R	R	R	S	R	S	R
158	300	B-2520	7201503518	E. coli	19	M	ER	Sputum	ESBLs	OK	PCR-7a	+	-	+	-	R	R	S	R	R	S	S	S	S	R	S	S	R	S	S	S	R
159	301	U-7961	2200731829	K. spp	12	F	OPD	Urine	ESBLs	+	PCR-5	+	-	+	-	R	R	S	R	R	S	S	S	S	R	R	R	R	S	S	S	R
160	302	R-2016	2200867644	E. coli	58	F	Urology	PCN	ESBLs	+	PCR-5	+	-	+	-	R	R	R	R	R	S	S	S	I	R	R	R	S	R	R	R	R
161	303	U-7937	2200730834	Stenotrophomonas	27	M	OPD	Urine	ESBLs	+++	PCR-5	+	-	-	-	R	R	R	R	R	R	R	R	R	S	R	S	S	R	R	R	R
162	305	U-7989	2200731667	E. coli	46	F	OPD	Urine	ESBLs	++++	PCR-5	+	+	+	-	R	R	R	R	R	R	R	R	R	R	R	R	R	R	R	R	R
163	307	U-7997	2200733102	E. coli	30	M	Nephrology	Urine	ESBLs	+++	PCR-5	-	-	+	-	R	R	R	R	R	S	I	S	R	R	R	R	S	S	R	S	R
164	308	U-8007	2200733532	E. coli	60	M	OPD	Urine	ESBLs	+++	PCR-5	+	+	-	-	R	R	S	R	R	S	S	R	S	R	R	R	R	S	S	S	R
165	312	B-4289	2200735901	K. spp	64	M	Urology	Blood	ESBLs	++++	PCR-5	+	-	-	+	R	R	R	R	R	R	R	R	R	R	R	R	R	R	R	R
166	316	RB-1465	7201200725	Acinetobacter spp.	28	F	OPD	Blood	ESBLs	+	PCR-5	+	-	+	-	R	R	R	R	R	R	R	S	R	R	R	R	R	R	R	R
167	320	R-4071	7201505223	Acinetobacter spp.	46	F	OPD	CVC TIP	ESBLs		PCR-7b	+	-	+	-	R	R	R	R	R	R	R	R	R	R	R	R	R	R	R	R
168	325	U-8004	2200733269	E. coli	3	M	OPD	Urine	ESBLs	+++	PCR-5	+	-	+	-	R	R	S	R	R	S	S	S	S	S	S	S	R	S	S	S	R
169	326	U-628	7201506500	E. coli	22	F	OPD	Urine	ESBLs		PCR-7b	+	+	+	-	R	R	R	R	R	R	R	R	R	R	R	R	R	R	R	R	R
170	327	U-8035	2200735327	E. coli	48	F	OPD	Urine	ESBLs	++	PCR-5	-	-	+	-	R	R	S	R	R	S	S	S	S	R	R	R	R	S	S	S	R
171	330	U-8071	2200736852	E. coli	58	F	Urology	Urine	ESBLs	++	PCR-5	+	-	-	-	R	R	S	R	R	S	S	S	S	S	S	S	S	S	S	S	R
172	331	U-8075	2200736856	E. coli	47	M	Urology	Urine	ESBLs	+	PCR-5	+	-	-	-	R	R	R	R	R	R	R	S	S	R	R	R	R	S	R	S	R
173	332	U-8081	2200736948	E. coli	50	F	ER	Urine	ESBLs	+++	PCR-5	+	-	-	-	R	R	R	R	R	R	R	S	S	R	R	R	R	S	R	S	R
174	333	U-8108	2200737960	E. coli	46	M	Urology	Urine	ESBLs	+++	PCR-5	+	-	-	-	R	R	R	R	R	R	R	S	S	R	R	R	R	S	R	S	R
175	334	U-609	2200975857	E. coli	35	F	Urology	Urine	ESBLs		PCR-7b	-	+	+	-	R	R	R	R	R	R	R	R	R	R	R	R	R	R	R	S
176	337	RR-823	7201202350	K. spp	30	F	OPD	PUS	ESBLs	+++	PCR-5	+	-	+	-	R	R	R	R	R	R	R	R	R	R	R	R	R	R	R	R
177	342	R-882	2200734694	K. spp	51	M	Nephrology	PUS	ESBLs	+++	PCR-5	+	-	+	-	R	R	R	R	R	R	R	R	R	R	R	R	R	R	R	R
178	344	R-884	2200736043	K. spp	64	M	Urology	PCN	ESBLs	++	PCR-3	+	-	+	-	R	R	R	R	R	R	R	R	I	R	R	R	R	R	R	R
179	345	R-885	2200736850	K. spp	60	M	Urology	PUS	ESBLs	++	PCR-3	+	-	-	+	R	R	S	R	R	S	S	S	S	R	R	R	R	R	R	R
180	346	R-4079	7201506762	Acinetobacter spp.	1	M	OPD	CVC TIP	ESBLs		PCR-7b	-	+	+	-	R	R	S	R	R	S	S	S	S	R	R	R	S	S	S	S	R
181	347	U-8133	2200738458	E. coli	34	M	OPD	Urine	ESBLs	++	PCR-5	+	-	+	-	R	R	S	R	R	S	S	S	S	R	R	S	S	S	S	S	R
182	348	U-8137	2200739249	E. coli	40	F	OPD	Urine	ESBLs	++	PCR-3	+	-	+	-	R	R	S	R	R	S	S	S	S	R	R	R	S	S	S	S	R
183	349	U-8140	2200739556	E. coli	29	F	ER	Urine	ESBLs	+	PCR-5	+	-	+	-	R	R	S	R	R	S	S	S	S	R	R	R	R	S	R	S	R
184	350	RU-1516	7201205063	K. spp	61	M	oPD	Urine	ESBLs	+++	PCR-5	+	-	+	-	R	R	S	R	R	S	S	S	S	R	R	R	R	S	S	S	R
185	355	RR-835	7201204626	K. spp	35	F	OPD	Tracheal aspirate	ESBLs	++	PCR-3	+	+	-	+	R	R	R	R	R	R	R	R	R	R	R	R	R	R	R	R
186	356	RR-836	7201204804	E. coli	64	M	OPD	PUS	ESBLs	+++	PCR-5	+	-	+	-	R	R	S	R	R	S	S	S	S	S	S	S	R	S	R	S
187	357	U-8360	2200749962	E. coli	24	F	OPD	Urine	ESBLs	++++	PCR-3	+	-	-	-	R	R	S	R	R	S	S	S	S	S	S	S	R	S	S	S	R
188	359	R-903	2200749990	K. spp	32	M	Urology	PCN	ESBLs	+	PCR-3	+	-	+	-	R	R	R	R	R	R	R	S	S	R	R	R	R	R	R	R
189	360	R-902	2200749371	K. spp	60	M	Nephrology	CVC TIP	ESBLs	+	PCR-3	+	+	+	-	R	R	R	R	R	R	R	S	S	S	S	S	R	S	R	S
190	362	RR-904	720116515	K. spp	48	M	ER	PUS	ESBLs	+++	PCR-3	+	+	+	+	R	R	R	R	R	R	R	R	R	R	R	R	R	R	R	R
191	363	RR-898	7201219552	K. spp	70	M	ICU	PUS	ESBLs	+++	PCR-3	+	-	+	-	R	R	R	R	R	R	R	S	S	R	S	R	S	R	R	R
192	365	RR-893	7201217310	K. spp	15	M	OPD	PUS	ESBLs	++	PCR-3	-	-	+	-	R	R	R	R	R	R	R	R	R	R	R	R	R	R	R	R
193	366	RU-1676	7201219344	K. spp	63	F	OPD	Urine	ESBLs	+	PCR-3	+	-	+	-	R	R	S	R	R	S	S	R	S	R	R	R	R	R	S	R	R
194	368	RB-1607	7201219654	Acinetobacter spp.	19	F	ICU	Blood	ESBLs	++	PCR-3	+	-	-	-	R	R	R	R	R	R	R	R	R	R	R	R	R	R	R	R
195	369	U-8263	7201447241	E. coli	33	F	OPD	Urine	ESBLs	++	PCR-5	+	-	+	-	R	R	S	R	R	S	S	S	S	S	S	S	S	S	S	S
196	370	B-4375	2200748148	K. spp	57	M	Nephrology	Blood	ESBLs	+	PCR-3	+	+	-	-	R	R	R	R	R	R	R	R	R	R	R	R	S	R	R	R
197	373	RB-1608	7201219655	Acinetobacter spp.	19	F	ICU	Blood	ESBLs	+	PCR-3	+	+	+	-	R	R	R	R	R	R	R	R	R	R	R	R	R	R	R	R
198	376	U-8381	2200751554	E. coli	43	F	Urology	Urine	ESBLs	+	PCR-3	+	+	+	-	R	R	S	R	R	S	S	S	S	R	R	R	R	S	S	S	R
199	377	U-8397	2200751931	K. spp	71	M	Nephrology	Urine	ESBLs	++++	PCR-5	+	+	+	-	R	R	R	R	R	R	R	R	R	R	R	R	R	S	R	S	R
200	378	U-8399	2200751938	K. spp	55	F	Nephrology	Urine	ESBLs	+++	PCR-3	+	+	+	-	R	R	S	R	R	R	S	R	S	R	R	R	R	S	S	R	R
201	379	U-599	2200975081	E. coli	48	M	Nephrology	Urine	ESBLs		PCR-7b	+	+	+	-	R	R	S	R	R	S	S	S	S	R	R	R	S	S	S	S	R
202	380	U-8444	2200753334	E. coli	72	F	Urology	Urine	ESBLs	+++	PCR-3	+	+	+	-	R	R	S	R	R	S	S	R	I	R	R	R	S	S	S	S	R
203	381	U-8451	2200753711	E. coli	58	F	OPD	Urine	ESBLs	+	PCR-3	+	-	-	-	R	R	S	R	R	S	S	S	S	R	R	R	R	S	S	S	R
204	382	U-8457	2200753813	E. coli	70	M	OPD	Urine	ESBLs	+++	PCR-3	+	+	-	-	R	R	S	R	R	S	S	R	S	R	R	R	R	S	S	S	R
205	383	U-8501	2200756623	E. coli	45	F	OPD	Urine	ESBLs	+++	PCR-3	+	+	+	+	R	R	S	R	R	S	S	S	S	R	R	R	R	S	S	S	R
206	387	RU-1729	7201223977	E. coli	35	F	OPD	Urine	ESBLs	OK	PCR-1	+	+	+	-	R	R	S	R	R	S	S	S	S	R	R	R	R	S	S	S	R
207	390	RR-929	7201228029	Acinetobacter spp.	1	F	ICU	Others	ESBLs	++++	PCR-3	+	+	-	+	R	R	R	R	R	R	R	R	R	R	R	R	R	R	R	R
208	398	RB-1697	7201229127	Salmonella typhi	19	M	ER	Blood	ESBLs	OK	PCR-3	+	-	-	-	R	R	S	R	R	S	S	S	S	R	R	R	S	S	S	S
209	400	U-8266	7201447644	E. coli	35	F	oPD	Urine	ESBLs	++++	PCR-5	+	-	-	-	R	R	S	R	R	S	S	S	S	R	R	R	R	S	S	S	R
210	401	B-4431	2200756642	E. coli	57	F	Nephrology	Blood	ESBLs	++	PCR-3	-	+	+	-	R	R	S	R	R	S	S	R	S	R	R	R	R	S	R	S
211	407	RR-920	7201225907	K. spp	71	M	ICU	Bronchial Aspirate	ESBLs	+++	PCR-3	+	-	+	+	R	R	S	R	R	S	S	S	R	S	S	R	S	R	S	R
212	410	RU-1807	7201229964	E. coli	77	M	OPD	Urine	ESBLs	+	PCR-3	+	+	+	+	R	R	S	R	R	S	S	R	S	R	R	R	R	S	S	S	R
213	412	R-936	2200770039	E. coli	38	M	Urology	PCN	ESBLs	OK	PCR-1	+	-	+	-	R	R	S	R	R	S	S	S	S	R	R	R	R	S	R	S
214	414	RU-1934	7201243910	E. coli	51	F	OPD	Urine	ESBLs	OK	PCR-3	-	+	+	+	R	R	S	R	I	S	S	S	S	R	R	R	R	S	S	S	R
215	420	R-951	2200776869	Serratia	81	F	Nephrology	PUS	ESBLs	+++	PCR-3	+	+	+	-	R	R	R	R	R	R	R	R	R	R	R	R	R	R	R	R
216	421	U-8840	2200770653	E. coli	52	F	Nephrology	Urine	ESBLs	OK	PCR-3	+	-	+	+	R	R	S	R	R	S	S	S	S	R	R	R	R	S	S	S	R
217	422	U-8844	2200773067	E. coli	14	M	OPD	Urine	ESBLs	OK	PCR-3	+	+	+	+	R	R	R	R	R	R	R	S	S	R	R	R	R	S	R	S	R
218	423	U-8854	2200773325	E. coli	11	M	OPD	Urine	ESBLs	OK	PCR-3	-	-	-	+	R	R	R	R	R	R	R	S	S	R	R	R	R	S	R	S	R
219	424	U-8855	2200771333	E. coli	43	M	OPD	Urine	ESBLs	OK	PCR-3	+	+	+	-	R	R	S	R	R	S	S	R	S	R	R	R	R	S	S	S	R
220	428	U-8959	2200775889	Acinetobacter spp.	28	M	Nephrology	Urine	ESBLs	+++	PCR-3	+	+	+	-	R	R	R	R	R	R	R	R	S	R	R	R	R	S	R	I	R
221	429	U-8977	2200776842	E. coli	12	M	Urology	Urine	ESBLs	++++	PCR-5	+	+	+	-	R	R	R	R	R	R	R	R	R	R	R	R	R	S	R	S	R
222	438	RR-1052	7201252125	K. spp	17	M	ICU	Others	ESBLs	++	PCR-3	-	+	+	+	R	R	R	R	R	R	R	R	R	R	R	R	R	R	R	R
223	439	RR-1053	7201252128	Acinetobacter spp.	25	F	ICU	Others	ESBLs	+++	PCR-3	+	-	+	-	R	R	R	R	R	R	R	R	R	R	R	R	R	R	R	R
224	441	RR-1057	7201253101	Acinetobacter spp.	18	F	ICU	Others	ESBLs	++	PCR-3	+	-	+	+	R	R	R	R	R	R	R	R	R	R	R	R	R	R	R	R
225	444	RR-1062	7201253571	E. coli	37	M	ER	Sputum	ESBLs	OK	PCR-3	+	-	+	+	R	R	S	R	R	S	S	S	S	R	R	R	R	S	R	S
226	445	RR-1063	7201253715	Acinetobacter spp.	52	F	OPD	Others	ESBLs	+	PCR-3	+	+	+	+	R	R	R	R	R	R	R	R	R	R	R	R	R	R	R	R
227	449	RU-2004	7201252143	K. spp	25	F	ICU	Urine	ESBLs	++	PCR-5	+	+	-	-	R	R	R	R	R	R	R	R	R	R	R	R	R	R	R	S	R
228	458	U-9089	2200781227	E. coli	50	F	OPD	Urine	ESBLs	OK	PCR-1	+	+	-	-	R	R	S	R	R	S	S	R	S	R	R	R	R	S	S	S	R
229	460	U-9148	2200783466	E. coli	62	F	ER	Urine	ESBLs	OK	PCR-2	+	+	-	-	R	R	S	R	R	S	S	S	S	R	R	R	R	S	S	S	R
230	461	U-9156	2200783735	K. spp	39	M	Nephrology	Urine	ESBLs	+	PCR-3	+	-	-	+	R	R	R	R	R	R	R	R	R	R	R	R	R	R	R	S	R
231	463	RU-2090	7201260185	E. coli	44	F	OPD	Urine	ESBLs	OK	PCR-3	+	-	-	-	R	R	R	R	R	S	S	S	S	S	S	S	R	S	S	S	R
232	472	RB-2022	7201264680	K. spp	1	F	OPD	Blood	ESBLs	++	PCR-3	+	-	-	-	R	R	R	R	R	R	R	R	R	R	R	R	R	R	R	R
233	476	B-4688	2200783644	K. spp	52	F	Urology	Blood	ESBLs	+	PCR-3	+	-	-	-	R	R	R	R	R	R	R	R	R	R	R	R	R	R	R	R
234	477	U-9225	2200785801	E. coli	40	F	Nephrology	Urine	ESBLs	+++	PCR-5	+	-	-	-	R	R	R	R	R	R	R	R	R	R	R	R	R	S	R	S	R
235	478	U-9228	2200786347	E. coli	65	M	Urology	Urine	ESBLs	++	PCR-3	+	+	+	+	R	R	R	R	R	R	R	S	S	R	R	R	R	S	R	S	R
236	483	RR-2054	7201266819	Acinetobacter spp.	45	F	OPD	Tracheal aspirate	ESBLs	++++	PCR-3	+	-	+	-	R	R	R	R	R	R	R	R	R	R	R	R	R	R	R	R
237	485	R-4084	2200976822	Acinetobacter spp.	27	F	Nephrology	PUS	ESBLs			-	-	+	+	R	R	R	R	R	R	R	R	R	R	R	R	R	R	R	R
238	486	R-971	2200788259	K. spp	55	F	Nephrology	Others	ESBLs	OK	PCR-3	+	-	-	+	R	R	R	R	R	R	R	R	R	R	R	R	R	R	R	R
239	491	U-9318	2200789635	E. coli	17	F	Urology	Urine	ESBLs	+++	PCR-5	+	-	+	-	R	R	R	R	R	R	R	S	S	R	R	R	R	S	R	S	R
240	492	U-9328	2200789728	K. spp	55	F	Nephrology	Urine	ESBLs	++	PCR-5	+	-	-	-	R	R	R	R	R	R	R	R	S	R	R	R	S	S	R	S	R
241	495	U-8391	2200928333	E. coli	38	M	OPD	Urine	ESBLs	+++	PCR-5	+	-	+	-	R	R	S	R	R	R	S	S	S	R	R	R	R	S	S	S	R
242	501	R-4081	2200976402	K. spp	80	M	Nephrology	CVC Tip	ESBLs			+	-	+	+	R	R	S	R	R	S	S	S	S	S	S	S	R	R	S	S	R
243	503	U-2236	2200872224	E. coli	45	M	Nephrology	Urine	ESBLs	++++	PCR-3	+	-	-	-	R	R	R	R	R	R	R	R	R	R	R	R	R	R	R	S	R
244	504	U-2242	2200872421	E. coli	6	F	Urology	Urine	ESBLs	++	PCR-3	-	+	-	-	R	R	S	R	R	S	S	S	S	S	S	S	S	S	S	S	R
245	505	U-2248	2200872486	E. coli	6	M	OPD	Urine	ESBLs	OK	PCR-1	+	+	-	-	R	R	S	R	R	S	S	S	S	S	S	S	R	S	S	S	R
246	506	R-4078	7201506760	Acinetobacter spp.	1	M	OPD	Tracheal aspirate	ESBLs			+	-	-	-	R	R	R	R	R	R	R	R	R	R	R	R	R	R	R	R	R
247	508	U-2190	2200870172	K. spp	54	M	OPD	Urine	ESBLs	OK	PCR-2	+	-	-	-	R	R	S	R	R	S	S	S	S	R	R	R	R	R	S	S
248	509	U-2301	2200875007	E. coli	60	M	OPD	Urine	ESBLs	OK	PCR-2	+	-	-	-	R	R	S	R	R	S	S	R	S	R	R	R	R	S	S	S
249	510	U-5764	7201379177	E. coli	36	F	OPD	Urine	ESBLs	OK	PCR-2	+	+	-	-	R	R	S	R	R	S	S	R	R	R	R	R	R	S	S	S	R
250	511	B-2541	7201505221	Acinetobacter spp.	46	F	OPD	Blood	ESBLs			+	-	+	-	R	R	R	R	R	R	R	R	R	R	R	R	R	R	R	R	R
251	514	RR-2695	7201379146	E. coli	55	M	ER	PUS	ESBLs	OK	PCR-2	+	-	-	-	R	R	S	R	R	S	S	S	S	R	R	R	R	R	S	S
252	522	U-2608	2200890049	K. spp	49	M	OPD	Urine	ESBLs	OK	PCR-2	+	-	-	-	R	R	R	R	R	R	R	R	S	R	R	R	R	R	R	R	R
253	523	U-2611	2200890171	E. coli	62	F	Urology	Urine	ESBLs	+	PCR-1	+	+	+	-	R	R	S	R	R	S	R	S	S	R	R	R	S	S	S	S	R
254	530	U-2988	2200909180	E. coli	57	M	OPD	Urine	ESBLs	OK	PCR-2	+	+	+	-	R	R	S	R	R	S	R	S	S	R	R	R	S	S	S	S	R
255	532	RU-7091	7201423464	E. coli	46	M	OPD	Urine	ESBLs	OK	PCR-2	+	+	-	-	R	R	S	R	R	S	S	R	S	R	R	R	R	S	S	S	R
256	533	RR-2990	7201428357	K. spp	1	F	OPD	Tracheal aspirate	ESBLs	OK	PCR-2	+	+	+	-	R	R	R	R	R	S	S	R	S	R	R	R	R	S	S	S
257	534	R-2077	2200912995	E. coli	58	F	Urology	Pus	ESBLs	OK	PCR-2	+	-	-	-	R	R	S	R	R	S	S	S	S	R	R	R	R	S	R	S	R
258	535	U-3062	2200912358	K. spp	66	F	Urology	Urine	ESBLs	OK	PCR-2	+	-	+	-	R	R	S	R	R	S	S	R	S	S	S	S	R	S	S	S	R
259	536	RR-2995	7201327271	K. spp	56	F	OPD	Sputum	ESBLs	OK	PCR-2	+	+	+	-	R	R	S	R	R	S	S	S	S	R	R	R	R	S	R	S
260	537	RR-2984	7201827469	E. coli	1	F	OPD	Tracheal aspirate	ESBLs	OK	PCR-2	+	+	-	-	R	R	S	R	R	S	S	R	S	R	R	S	R	S	R	S
261	538	U-3073	2200912990	E. coli	64	F	OPD	Urine	ESBLs	OK	PCR-2	-	+	+	-	R	R	S	R	R	S	I	S	S	R	R	R	R	R	S	S	R
262	539	B-6048	7201425363	Salmonella typhi	13	M	ER	Blood	ESBLs	OK	PCR-2	-	-	+	-	R	R	S	R	R	S	S	S	S	R	R	R	R	S	S	S
263	541	U-3070	2200912921	E. coli	44	M	OPD	Urine	ESBLs	OK	PCR-2	-	+	-	-	R	R	S	R	R	S	S	S	R	R	R	R	R	S	S	S	R
264	542	U-3076	2200913025	E. coli	90	M	ER	Urine	ESBLs	OK	PCR-2	+	-	-	-	R	R	R	R	R	S	S	R	S	R	R	R	S	S	R	S
265	543	U-8088	2200917061	E. coli	52	F	Nephrology	Urine	ESBLs	OK	PCR-2	+	-	+	-	R	R	R	R	R	S	S	R	S	R	R	S	R	S	S	S	R
266	544	U-8090	2200917076	E. coli	36	F	Urology	Urine	ESBLs	OK	PCR-2	+	-	-	-	R	R	R	R	R	S	S	S	S	R	S	S	R	S	S	S	R
267	545	U-8108	2200917675	E. coli	6	F	ER	Urine	ESBLs	OK	PCR-2	+	+	+	-	R	R	S	R	R	S	S	S	S	R	R	R	R	S	S	S	R
268	547	U-8144	2200917783	E. coli	11	M	OPD	Urine	ESBLs	+	PCR-2	+	-	+	-	R	R	R	R	R	S	S	R	S	R	R	R	R	S	S	S
269	548	b-6095	2200916306	E. coli	45	F	Nephrology	Blood	ESBLs	OK	PCR-2	+	+	+	-	R	R	S	R	R	S	S	R	S	R	R	R	R	R	S	S
270	550	U-8394	7201447878	E. coli	57	M	OPD	Urine	ESBLs	+	PCR-2	+	+	+	-	R	R	S	R	R	S	S	S	S	R	R	R	R	S	S	S	R
271	551	U-620	2200975887	E. coli	7	F	Urology	Urine	ESBLs			+	-	-	-	R	R	S	R	R	S	S	S	S	R	R	R	S	S	S	R	R
272	552	U-658	2200976872	E. coli	47	M	Urology	Urine	ESBLs			+	+	-	-	R	R	S	R	R	S	S	S	S	R	R	R	R	S	S	S	R
														E. coli	R	174	173	45	173	172	33	35	63	19	156	150	141	146	30	50	8	122
															I	0	0	1	0	1	1	2	1	5	3	0	0	0	3	2	0
															S	0	1	128	1	1	140	137	110	150	15	24	33	28	141	141	166	1
														K. spp.	R	74	73	43	73	73	46	44	45	31	64	58	61	64	45	45	28
															I	0	0	1	0	0	0	0	0	3	0	1	0	0	2	1	4
															S	0	1	30	1	1	28	30	29	40	10	15	13	10	27	28	42
														Acinetobacter	R	18	18	17	18	18	17	17	15	15	17	17	17	17	15	16	15
															I	0	0	0	0	0	0	0	0	0	0	0	0	0	0	1	1
															S	0	0	1	0	0	1	1	3	3	1	1	1	1	3	1	2
														Others	R	272	270	107	270	269	98	98	126	67	242	231	224	231	93	113	54
															R%	1	0.992647	0.393382	0.992647	0.988971	0.360294	0.360294	0.463235	0.246324	0.889706	0.849265	0.823529	0.849265	0.341912	0.415441	0.198529
															I	0	0	2	0	1	1	2	1	8	3	1	0	0	5	4	5
															I%	0	0	0.00735294	0	0.00367647	0.00367647	0.00735294	0.00367647	0.0294118	0.0110294	0.00367647	0	0	0.0183824	0.0147059	0.0183824
															S	0	2	163	2	2	173	172	145	197	27	40	48	41	174	155	213
															S%	0	0.00735294	0.599265	0.00735294	0.00735294	0.636029	0.632353	0.533088	0.724265	0.0992647	0.147059	0.176471	0.150735	0.639706	0.569853	0.783088
															TOTAL	272	272	272	272	272	272	272	272	272	272	272	272	272	272	272	272
												Urine	Blood	Pus	T.A	Sputum	PCN	B.A	CVC Tip	Others
				0-9	24	138	M					198	17	16	13	5	4	4	8	7
				10 - 19	27	134	F					272
				20-29	22	123	OPD
				30-39	30	58	Nephrology
				40-49	38	26	ER
				50-59	55	13	ICU
				60-69	40	52	Urology
				>70	36							CTX-M	OXA	TEM	SHV
					272	272					Positive	248	107	168	48			Othrs	asf	Aspirate	wound
											Negative	24	165	104	224
											Total	272	272	272	272
											Positive %	0.911765	0.393382	0.617647	0.176471
		Age		Gender		Ward						Bacterial isolates							Sample collection Source
		Age	Total	Male	Female	OPD	Nephrology	ER	ICU	IPD	Urology	E. coli	K. spp	Acinetobacter	Proteus spp	Salmonella	Serratia	Steno	Urine	Blood	Pus	T.A	CVC Tip	Sputum	PCN	B.A	Others
		0-9	24	11	13	15	0	1	1	0	7	14	6	4	0	0	0	0	16	1	0	4	1	0	0	1	1		0
		10 - 19	27	14	13	10	2	4	4	0	7	14	8	3	0	2	0	0	17	4	1	2	0	1	0	0	2		2
		20-29	22	3	19	7	9	1	3	0	2	11	6	4	0	0	0	1	15	1	2	1	2	0	0	0	1		1
		30-39	30	14	16	15	9	1	0	0	5	20	8	2	0	0	0	0	21	1	1	1	1	1	2	1	1		0
		40-49	38	18	20	21	8	1	0	0	8	28	6	4	0	0	0	0	31	3	1	1	2	0	0	0	0		0
		50-59	55	24	31	24	13	9	1	0	8	40	14	1	0	0	0	0	39	4	6	1	0	2	1	0	2		0
		60-69	40	26	14	16	8	4	1	0	11	22	16	0	2	0	0	0	33	1	2	1	1	0	1	1	0		2
		>70	36	28	8	15	9	5	3	0	4	25	10	0	0	0	1	0	26	2	3	2	1	1	0	1	0		1
				138	134	123	58	26	13	0	52	174	74	18	2	2	1	1	198	17	16	13	8	5	4	4	7
			272
				CTXM+OXA	94		Age	Total	CTXM			OXA		TEM		SHV
				CTXM+TEM	153				Positive		Negative	Positive	Negative	Positive	Negative	Positive	Negative
				CTXM + SHV	44		0-9	24	20		4	10	14	13	11	5	19
				OXA + TEM	58		10 - 19	27	22		5	6	21	20	7	5	22
				OXA + SHV	21		20-29	22	20		2	10	12	15	7	5	17
				TEM + SHV	35		30-39	30	27		3	6	24	20	10	5	25
				CTXM + OXA + TEM	51		40-49	38	36		2	15	23	23	15	4	34
				CTXM + OXA + SHV	19		50-59	55	53		2	20	35	35	20	11	44
				OXA + TEM + SHV	15		60-69	40	37		3	20	20	21	19	8	32
				CTXM + TEM + OXA + SHV	13		>70	36	33		3	20	16	21	15	5	31
			l	m	n	o		272	248	0	24	107	165	168	104	48	224
			CTX-M	OXA	TEM	SHV
			Gene		Antibiotics
			CTX-M	46	AMP, AMC, CTX, CAZ
			OXA	6
			TEM	7
			SHV	1
			CTXM+OXA	37
			CTXM+TEM	83
			CTXM + SHV	6
			OXA + TEM	5
			OXA + SHV	0
			TEM + SHV	1
			CTXM + OXA + TEM	38
			CTXM + OXA + SHV	6
			CTXM + TEM + SHV	19
			OXA + TEM + SHV	2
			CTXM + TEM + OXA + SHV	13
			Nil	2
						272

## Sheet: Sheet1
Gene		Antibiotics
CTXM+TEM	83 (30.5)	AMP, AMC, CTX, CAZ
CTX-M	46 (16.9)	AMP, AMC, CTX, CAZ
CTXM + OXA + TEM	38 (14.0)	AMP, AMC, CTX, CAZ, NA, NOR, CIP
CTXM+OXA	37 (13.6)	AMP, AMC, CTX, CAZ
CTXM + TEM + SHV	19 (7.0)	AMP, AMC, CTX, CAZ, SXT
CTXM + TEM + OXA + SHV	13 (4.8)	AMP, AMC, CTX, CAZ, NA, NOR, CIP, SXT,
TEM	7 (2.6)	AMP, AMC, CTX, CAZ, NA, NOR, CIP,
OXA	6 (2.2)	AMP, AMC, CTX, CAZ
CTXM + SHV	6 (2.2)	AMP, AMC, CTX, CAZ, NA, NOR, CIP, SXT, F, SCF, FOS
CTXM + OXA + SHV	6 (2.2)	AMP, AMC, CTX, CAZ, NA, NOR, CIP, SXT, F
OXA + TEM	5 (1.8)	AMP, AMC, CTX, CAZ, NA, NOR, CIP, SXT
OXA + TEM + SHV	2 (0.7)	AMP, AMC, TZP, CTX, CAZ, MEM, IPM, G, AK, NA, NOR, CIP, SXT, SCF, F, FOS
Nil	2 (0.7)	AMP, AMC, CTX, CAZ, NA, NOR, CIP
SHV	1 (0.4)	AMP, AMC, TZP, CTX, CAZ, MEM, IPM, NA, NOR, CIP, SXT, SCF
TEM + SHV	1 (0.4)	AMP, AMC, TZP, CTX, CAZ, MEM, IPM, G, AK, NA, NOR, CIP, SXT, SCF, F, FOS
OXA + SHV	0	-
OXA + SHV	0
SHV	1
TEM + SHV	1
OXA + TEM + SHV	2
Nil	2
OXA + TEM	5
OXA	6
CTXM + SHV	6
CTXM + OXA + SHV	6
TEM	7
CTXM + TEM + OXA + SHV	13
CTXM + TEM + SHV	19
CTXM+OXA	37
CTXM + OXA + TEM	38
CTX-M	46
CTXM+TEM	83

## Sheet: Age + Genes
	Age	Total	CTXM		OXA		TEM		SHV
			Positive	Negative	Positive	Negative	Positive	Negative	Positive	Negative
	0-9	24	20 (83.3)	4 (16.7)	10 (41.7)	14 (58.3)	13 (54.2)	11 (45.8)	5 (20.8)	19 (79.2)
	10 - 19	27	22 (81.5)	5 (18.5)	6 (22.2)	21 (77.8)	20 (74.1)	7 (25.9)	5 (18.5)	22 (81.5)
	20-29	22	20 (90.9)	2 (9.1)	10 (45.5)	12 (54.5)	15 (68.2)	7 (31.8)	5 (22.7)	17 (77.3)
	30-39	30	27 (90.0)	3 (10.0)	6 (20.0)	24 (80.0)	20 (66.7)	10 (33.3)	5 (16.7)	25 (83.3)
	40-49	38	36 (94.7)	2 (5.3)	15 (39.5)	23 (60.5)	23 (60.5)	15 (39.5)	4 (10.5)	34 (89.5)
	50-59	55	53 (96.4)	2 (3.6)	20 (36.4)	35 (63.6)	35 (63.6)	20 (36.4)	11 (20.0)	44 (80.0)
	60-69	40	37 (92.5)	3 (7.5)	20 (50.0)	20 (50.0)	21 (52.5)	19 (47.5)	8 (20.0)	32 (80.6)
	>70	36	33 (91.7)	3 (8.3)	20 (55.6)	16 (44.4)	21 (58.3)	15 (41.7)	5 (13.9)	31 (86.1)
		272	248 (91.2)	24 (8.8)	107 (39.3)	165 (60.7)	168 (61.8)	104 (38.2)	48 (17.6)	224 (82.4)

## Sheet: Socio-demographic Data
	Variable and category		0-9 (n=24) 8.8%	10 - 19 (n=27) 9.9%	20-29 (n=22) 8.1%	30-39 (n=30) 11.0%	40-49 (n=38) 14.0%	50-59 (n=55) 20.0%	60-69 (n=40) 14.7%	>70 (n=36) 13.2%
	Gender	Male (n=138)	11 (8.0)	14 (10.1)	3 (2.2)	14 (10.1)	18 (13.0)	24 (17.4)	26 (18.8)	28 (20.3)
		Female (n=134)	13 (9.7)	13 (9.7)	19 (14.2)	16 (11.9)	20 (14.9)	31 (23.1)	14 (10.4)	8 (6.0)
	Ward	OPD (n=123) 45.2	15 (12.5)	10 (8.1)	7 (5.7)	15 (12.2)	21 (17.1)	24 (19.5)	16 (13.0)	15 (12.2)
		Nephrolog y (n=58) 21.3	0 (0.0)	2 (3.4)	9 (15.5)	9 (15.5)	8 (13.8)	13 (22.4)	8 (13.80	9 (15.5)
		Emergency (n=26) 9.6	1 (3.8)	4 (15.4)	1 (3.8)	1 (3.8)	1 (3.8)	9 (34.6)	4 (15.4)	5 (19.2)
		ICU (n=13) 4.8	1 (7.7)	4 (30.8)	3 (23.1)	0 (0.0)	0 (0.0)	1 (7.7)	1 (7.7)	3 (23.1)
		Urology (n=52) 19.1	7 (13.5)	7 (13.5)	2 (3.8)	5 (9.6)	8 (15.4)	8 (15.4)	11 (21.2)	4 (7.7)
	Bacterial isolates	E. coli (n=174) 64.0	14 (8.0)	14 (8.0)	11 (6.3)	20 (11.5)	28 (16.1)	40 (23.0)	22 (12.6)	25 (14.4)
		K. spp (n=74) 27.2	6 (8.1)	8 (10.8)	6 (8.1)	8 (10.8)	6 (8.1)	14 (18.9)	16 (21.6)	10 (13.5)
		Acinetobacter (n=18) 6.6	4 (22.2)	3 (16.7)	4 (22.2)	2 911.1	4 (22.2)	1 (5.6)	0 (0.0)	0 (0.0)
		Others (n=6) 2.2	0 (0.0)	2 (33.3)	1 (16.7)	0 (0.0)	0 (0.0)	0 (0.0)	2 (33.3)	1 (16.7)
	Sample collection Source	Urine (n=198) 72.8	16 (8.1)	17 (8.6)	15 (7.6)	21 (10.6)	31 (15.7)	39 (19.7)	33 (16.7)	26 (13.1)
		Blood (n=17) 6.3	1 (5.9)	4 (23.5)	1 (5.9)	1 (5.9)	3 (17.6)	4 (23.5)	1 (5.9)	2 (11.8)
		Pus (n=16) 5.9	0 (0.0)	1 (6.3)	2 (12.5)	1 (6.3)	1 (6.3)	6 (37.5)	2 (12.5)	3 (18.8)
		Throat aspiration (n=13) 4.8	4 (30.8)	2 (15.4)	1 (7.5)	1 (7.7)	1 (7.7)	1 (7.7)	1 (7.7)	2 (15.4)
		CVC Tip (n=8) 2.9	1 (12.5)	0 (0.0)	2 (25.0)	1 (12.5)	2 (25.0)	0 (0.0)	1 (12.5)	1 (12.5)
		Sputum (n=5) 1.8	0 (0.0)	1 (20.0)	0 (0.0)	1 (20.0)	0 (0.0)	2 (40.0)	0 (0.0)	1 (20.0)
		PCN (n=4) 1.5	0 (0.0)	0 (0.0)	0 (0.0)	2 (50.0)	0 (0.0)	1 (25.0)	1 (25.0)	0 (0.0)
		Bronchial aspiration (n=4) 1.5	1 (25.0)	0 (0.0)	0 (0.0)	1 (25.0)	0 (0.0)	0 (0.0)	1 (25.0)	1 (25.0)
		Others (n=7) 2.6	1 (14.3)	2 (28.6)	1 (14.3)	1 (14.3)	0 (0.0)	2 (28.6)	0 (0.0)	0 (0.0)

## Sheet: Genes in GNRs
			Gene	Escherichia coli			Klebsiella specie			Acinetobacter specie			Others
				Positive (n) %	Negative (n)	p-value	Positive	Negative	p-value	Positive	Negative	p-value	Positive	Negative	p-value
			CTX-M	160 (92.0)	14 (8.0)		68 (91.9)	6 (8.1)		16 (88.9)	2 (11.1)		4 (66.7)	2 (33.3)
			OXA	71 (40.8)	103 (59.2)		30 (40.5)	44 (59.5)		5 (27.8)	13 (72.2)		1 (16.7)	5 (83.7)
			TEM	105 (60.3)	69 (39.7)		46 962.2)	28 (37.8)		13 (72.2)	5 (27.8)		4 (66.7)	2 (33.3)
			SHV	25 (14.4)	149 (85.6)		18 (24.3)	56 (75.7)		4 (22.2)	14 (77.8)		1 (16.7)	5 (83.7)
				Bacterial isolate		CTX-M	OXA	TEM	SHV	p-value
				Escherichia coli	Positive (n) %	160 (92.0)	71 (40.8)	105 (60.3)	25 (14.4)
					Negative (n)	14 (8.0)	103 (59.2)	69 (39.7)	149 (85.6)
				Klebsiella specie	Positive (n) %	68 (91.9)	30 (40.5)	46 962.2)	18 (24.3)
					Negative (n)	6 (8.1)	44 (59.5)	28 (37.8)	56 (75.7)
				Acinetobacter specie	Positive (n) %	16 (88.9)	5 (27.8)	13 (72.2)	4 (22.2)
					Negative (n)	2 (11.1)	13 (72.2)	5 (27.8)	14 (77.8)
				Others	Positive (n) %	4 (66.7)	1 (16.7)	4 (66.7)	1 (16.7)
					Negative (n)	2 (33.3)	5 (83.7)	2 (33.3)	5 (83.7)
				Total	Positive (n) %
					Negative (n)
				Bacterial isolate		CTX-M	OXA	TEM	SHV	p-value
				N=272		n=248 (91.2%)	n=107 (39.3%)	n=168 (61.8%)	n=48 (17.6%)
				Escherichia coli	Positive	160 (92.0)	71 (40.8)	105 (60.3)	25 (14.4)
					Negative	14 (8.0)	103 (59.2)	69 (39.7)	149 (85.6)
				Klebsiella specie	Positive	68 (91.9)	30 (40.5)	46 962.2)	18 (24.3)
					Negative	6 (8.1)	44 (59.5)	28 (37.8)	56 (75.7)
				Acinetobacter specie	Positive	16 (88.9)	5 (27.8)	13 (72.2)	4 (22.2)
					Negative	2 (11.1)	13 (72.2)	5 (27.8)	14 (77.8)
				Others	Positive	4 (66.7)	1 (16.7)	4 (66.7)	1 (16.7)
					Negative	2 (33.3)	5 (83.7)	2 (33.3)	5 (83.7)
